# Supplementary material for: Sustainable Production and Antioxidant Activity of Bacterial Xanthan Gum
Source: Molecules. 2025 Jun 25;30(13):2734. doi: 10.3390/molecules30132734 (PMC12250617; doi:10.3390/molecules30132734)
Supplement: Supplementary file 1 [file molecules-30-02734-s001.zip]

Archive with 1 entries (1 files):
- molecules-3704699-supplementary.pdf
